# Supplementary material for: National Trends and Demographic Disparities in Mortality Involving Co-Recorded Parkinson’s Disease and Dementia in the United States, 1999–2025: A CDC WONDER Analysis
Source: NeuroSci. 2026 Jun 10;7(3):66. doi: 10.3390/neurosci7030066 (PMC13304537; doi:10.3390/neurosci7030066)
Supplement: Supplementary file 1 [file neurosci-07-00066-s001.zip]

Archive with 1 entries (1 files):
- neurosci-4270103-supplementary.pdf
